# Supplementary material for: Modeling Cellular Noise Underlying Heterogeneous Cell Responses in the Epidermal Growth Factor Signaling Pathway
Source: PLoS Comput Biol. 2016 Nov 30;12(11):e1005222. doi: 10.1371/journal.pcbi.1005222 (PMC5130170; doi:10.1371/journal.pcbi.1005222)
Supplement: S1 Table — (XLSX) [file pcbi.1005222.s008.xlsx]

## Sheet: Table S1
Symbol	Name	Molecules	Reference
y1	EGFR	80000	This value was estimated from typical order of EGFR [1].
y2	EGFR_EGF	0
y3	dEGFR	0
y4	dEGFRp	0
y5	GAP	120000	fitted value
y6	Shc	110000	fitted value
y7	Grb2	100000	fitted value
y8	dEGFRp_GAP	0
y9	dEGFRp_GAP_Shc	0
y10	dEGFRp_GAP_pShc	0
y11	dEGFRp_GAP_Grb2	0
y12	dEGFRp_GAP_pShc_Grb2	0
y13	dEGFRp_GAP_Grb2_Sos	0
y14	dEGFRp_GAP_pShc_Grb2_Sos	0
y15	pShc	0
y16	pShc_Grb2	0
y17	Sos	260000	fitted value
y18	pShc_Grb2_Sos	0
y19	Grb2_Sos	400000	fitted value
y20	EGFRi_EGF	0
y21	dEGFRi	0
y22	dEGFRpi	0
y23	dEGFRp_GAP_Grb2_Sos_ppERK	0
y24	dEGFRp_GAP_pShc_Grb2_Sos_ppERK	0
y25	dEGFRp_GAP_Grb2_Sos_RasGDP	0
y26	dEGFRp_GAP_pShc_Grb2_Sos_RasGDP	0
y27	dEGFRp_GAP_Grb2_Sos_dRasGTP	0
y28	dEGFRp_GAP_pShc_Grb2_Sos_dRasGTP	0
y29	RasGDP	240000	The measured value is 0.4 uM in HeLa cell [2].
y30	dRasGTP	0
y31	RasGTP	0
y32	Raf	8000	The measured value is 0.013 uM in HeLa cell [2].
y33	Raf_RasGDP	0
y34	Raf_RasGTP	0
y35	Intermediate_Raf_RasGTP	0
y36	pRaf	0
y37	Pase1	2000	fitted value
y38	pRaf_Pase1	0
y39	MEK	840000	The measured value is 1.4 uM in HeLa cell [2].
y40	MEK_pRaf	0
y41	pMEK	0
y42	pMEK_pRaf	0
y43	ppMEK	0
y44	Pase2	66666	fitted value
y45	ppMEK_Pase2	0
y46	pMEK_Pase2	0
y47	ERK	514285	The concentration of total amount of cytoplasmic and nuclear ERK in HeLa cell was 0.96 uM [2].
y48	ERK_ppMEK	0
y49	pERK	0
y50	pERK_ppMEK	0
y51	ppERK	0
y52	Pase3	15000	fitted value
y53	ppERK_Pase3	0
y54	pERK_Pase3	0
y55	ppERK_Sos	0
y56	iSos	0
y57	dEGFR_GAP_Grb2_iSos	0
y58	dEGFRp_GAP_pShc_Grb2_iSos	0
y59	nERK	85715	The concentration of total amount of cytoplasmic and nuclear ERK in HeLa cell was 0.96 uM [2].
y60	npERK	0
y61	nppERK	0
y62	NPC	3000	fitted value
y63	NPC_ERK	0
y64	NPC_pERK	0
y65	NPC_ppERK	0
y66	pNPC	0
y67	pNPC_ERK	0
y68	pNPC_pERK	0
y69	pNPC_ppERK	0
y70	ppNPC	0
y71	ppNPC_ERK	0
y72	ppNPC_pERK	0
y73	ppNPC_ppERK	0
y74	NPC_nppERK	0
y75	pNPC_nppERK	0
y76	nPase3	5000	fitted value
y77	nppERK_Pase3	0
y78	npERK_Pase3	0
Reference
[1] Teramura Y, Ichinose J, Takagi H, Nishida K, Yanagida T, and Sako Y, (2006) EMBO J 25: 4215-4222.
[2] Fujioka A, Terai K, Itoh RE, Aoki K, Nakamura T, Kuroda S, et al. (2006) J Biol Chem 28: 8917–26.
