# Supplementary material for: Modeling Cellular Noise Underlying Heterogeneous Cell Responses in the Epidermal Growth Factor Signaling Pathway
Source: PLoS Comput Biol. 2016 Nov 30;12(11):e1005222. doi: 10.1371/journal.pcbi.1005222 (PMC5130170; doi:10.1371/journal.pcbi.1005222)
Supplement: S2 Table — (XLSX) [file pcbi.1005222.s009.xlsx]

## Sheet: Table S2
Activation process of EGFR
Reaction number	Substrate1	Substrate2	Product1	Product2	Kinetic parameter	Unit	Reaction	Reference
v1	y1		y2		0.450912*[EGF]	/nM/s	[EGF] + EGFR ->
v2	y2		y1		0.0154	/s	-> [EGF] + EGFR
v3	y2	y2	y3		3.596e-05	/molecules/s	EGFR_EGF + EGFR_EGF ->
v4	y3		y2	y2	0.001	/s	-> EGFR_EGF + EGFR_EGF
v5	y3		y4		5	/s	dEGFR -> dEGFRp
v6	y4		y3		2.5	/s	dEGFRp -> dEGFR
v7	y4	y5	y8		5.28e-06	/molecules/s	dEGFRp + GAP ->
v8	y8		y4	y5	0.02	/s	-> dEGFRp + GAP
v9	y8	y6	y9		1.05e-06	/molecules/s	dEGFRp_GAP + Shc ->
v10	y9		y8	y6	0.01	/s	-> dEGFRp_GAP + Shc
v11	y9		y10		0.1	/s	dEGFRp_GAP_Shc -> dEGFRp_GAP_pShc
v12	y10		y9		0.006	/s	dEGFRp_GAP_pShc -> dEGFRp_GAP_Shc
v13	y8	y7	y11		4.98e-06	/molecules/s	dEGFRp_GAP + Grb2 ->
v14	y11		y8	y7	0.0275	/s	-> dEGFRp _GAP + Grb2
v15	y10	y7	y12		9.96e-06	/molecules/s	dEGFRp_GAP_pShc + Grb2 ->
v16	y12		y10	y7	0.55	/s	-> dEGFRp_GAP_pShc + Grb2
v17	y11	y17	y13		9.96e-06	/molecules/s	dEGFRp_GAP_Grb2 + Sos ->
v18	y13		y11	y17	0.006	/s	-> dEGFRp_GAP_Grb2 + Sos
v19	y12	y17	y14		7.96e-06	/molecules/s	dEGFRp_GAP_pShc_Grb2 + Sos ->
v20	y14		y12	y17	0.00214	/s	-> dEGFRp_GAP_pShc_Grb2 + Sos
v21	y8	y15	y10		9e-07	/molecules/s	dEGFRp_GAP + pShc ->
v22	y10		y8	y15	0.3	/s	-> dEGFRp_GAP + pShc
v23	y8	y16	y12		9e-07	/molecules/s	dEGFRp_GAP + pShc_Grb2 ->
v24	y12		y8	y16	0.3	/s	-> dEGFRp_GAP + pShc_Grb2
v25	y8	y18	y14		2.4e-07	/molecules/s	dEGFRp_GAP + pShc_Grb2_Sos ->
v26	y14		y8	y18	0.1	/s	-> dEGFRp_GAP + pShc_Grb2_Sos
v27	y8	y19	y13		4.5e-06	/molecules/s	dEGFRp_GAP + Grb2_Sos ->
v28	y13		y8	y19	0.03	/s	-> dEGFRp_GAP + Grb2_Sos
v29	y10	y19	y14		4.5e-06	/molecules/s	dEGFRp_GAP_pShc + Grb2_Sos ->
v30	y14		y10	y19	0.03	/s	-> dEGFRp_GAP_pShc + Grb2_Sos
v31	y15		y6		0.006	/s	pShc -> Shc
v32	y15	y7	y16		9.96e-06	/molecules/s	pShc + Grb2 ->
v33	y16		y15	y7	0.55	/s	-> pShc + Grb2
v34	y17	y16	y18		3e-05	/molecules/s	pShc_Grb2 + Sos ->
v35	y18		y17	y16	0.062	/s	-> pShc_Grb2 + Sos
v36	y19	y15	y18		2.1e-05	/molecules/s	pShc + Grb2_Sos ->
v37	y18		y19	y15	0.2	/s	-> pShc + Grb2_Sos
v38	y8				0.03	/s	dEGFR_GAP -> degradation
v39	y11				0.03	/s	dEGFR_GAP_Grb2 -> degradation
v40	y13				0.03	/s	dEGFR_GAP_Grb2_Sos -> degradation
v41	y9				0.03	/s	dEGFR_GAP_Shc -> degradation
v42	y10				0.03	/s	dEGFR_GAP_pShc -> degradation
v43	y12				0.03	/s	dEGFR_GAP_pShc_Grb2 -> degradation
v44	y14				0.03	/s	dEGFR_GAP_pShc_Grb2_Sos -> degradation
v45	y20	y20	y21		9.96e-06	/molecules/s	EGFRi_EGF + EGFRi_EGF ->
v46	y21		y20	y20	0.1	/s	-> EGFRi_EGF + EGFRi_EGF
v47	y21		y22		1	/s	-> dEGFRip
v48	y22		y21		0.01	/s	dEGFRip -> dEGFRi
v49	y4		y22		0.03	/s	dEGFRp -> dEGFRpi
v50	y22		y4		6e-06	/s	dEGFRpi -> dEGFRp
Ras/Raf/MEK/ERK pathway with negative feedback from ERK to Sos
Reaction number	Substrate1	Substrate2	Product1	Product2	Kinetic parameter	Unit	Reaction	Reference
v51	y13	y29	y25		1.45e-06	/molecules/s	dEGFRp_GAP_Grb2_Sos + RasGDP ->
v52	y25		y13	y29	0.7	/s	-> dEGFRp_GAP_Grb2_Sos + RasGDP
v53	y25		y13	y31	1	/s	-> dEGFRp_GAP_Grb2_Sos + RasGTP
v54	y14	y29	y26		1.45e-06	/molecules/s	dEGFRp_GAP_pShc_Grb2_Sos + RasGDP ->
v55	y26		y14	y29	0.7	/s	-> dEGFRp_GAP_pShc_Grb2_Sos + RasGDP
v56	y26		y14	y31	1	/s	-> dEGFRp_GAP_pShc_Grb2_Sos + RasGTP
v57	y13	y30	y27		2.9e-06	/molecules/s	dEGFRp_GAP_Grb2_Sos + dRasGTP ->
v58	y27		y13	y30	0.4	/s	-> dEGFRp_GAP_Grb2_Sos + dRasGTP
v59	y27		y13	y29	0.023	/s	-> dEGFRp_GAP_Grb2_Sos + RasGDP
v60	y14	y30	y28		2.9e-06	/molecules/s	dEGFRp_GAP_pShc_Grb2_Sos + dRasGTP ->
v61	y28		y14	y30	0.4	/s	-> dEGFRp_GAP_pShc_Grb2_Sos + dRasGTP
v62	y28		y14	y29	0.023	/s	-> dEGFRp_GAP_pShc_Grb2_Sos + RasGDP
v63	y32	y29	y33		3.86e-11	/molecules/s	Raf + RasGDP ->	[1]
v64	y33		y32	y29	3.7	/s	-> Raf + RasGDP	[1]
v65	y32	y31	y34		3.86e-07	/molecules/s	Raf + RasGTP ->	[1]
v66	y34		y32	y31	0.04	/s	-> Raf + RasGTP	[1]
v67	y34		y35		0.8	/s	Raf_RasGTP -> Intermediate_Raf_RasGTP	[1]
v68	y35		y36	y30	2.4	/s	Intermediate_Raf_RasGTP -> pRaf + dRasGTP	[1]
v69	y36	y37	y38		4.8e-05	/molecules/s	pRaf + Pase1 ->
v70	y38		y36	y37	0.02	/s	-> pRaf + Pase1
v71	y38		y32	y37	5	/s	-> Raf +Pase1
v72	y39	y36	y40		2.29e-06	/molecules/s	MEK + pRaf ->
v73	y40		y39	y36	0.33	/s	-> MEK + pRaf
v74	y40		y41	y36	2.9	/s	-> pMEK + pRaf
v75	y41	y36	y42		2.29e-06	/molecules/s	pMEK + pRaf ->
v76	y42		y41	y36	0.33	/s	-> pMEK + pRaf
v77	y42		y43	y36	3.5	/s	-> ppMEK + pRaf
v78	y43	y44	y45		1.43e-07	/molecules/s	ppMEK + Pase2 ->
v79	y45		y43	y44	0.8	/s	-> ppMEK + Pase2
v80	y45		y41	y44	4.544	/s	-> pMEK + Pase2
v81	y41	y44	y46		2.7e-07	/molecules/s	pMEK + Pase2 ->
v82	y46		y41	y44	0.5	/s	-> pMEK + Pase2
v83	y46		y39	y44	4.544	/s	-> MEK + Pase2
v84	y43	y47	y48		1.8e-07	/molecules/s	ERK + ppMEK ->
v85	y48		y43	y47	0.27	/s	-> ERK + ppMEK
v86	y48		y43	y49	0.146	/s	-> pERK +ppMEK
v87	y43	y49	y50		1.8e-06	/molecules/s	pERK + ppMEK ->
v88	y50		y43	y49	0.27	/s	-> pERK +ppMEK
v89	y50		y43	y51	0.146	/s	-> ppERK + ppMEK
v90	y51	y52	y53		6.76e-07	/molecules/s	ppERK + Pase3 ->
v91	y53		y51	y52	0.24	/s	-> ppERK + Pase3
v92	y53		y49	y52	5.904	/s	-> pERK + Pase3
v93	y49	y52	y54		6.76e-07	/molecules/s	pERK + Pase3 ->
v94	y54		y49	y52	0.2	/s	-> pERK + Pase3
v95	y54		y47	y52	5.904	/s	-> ERK + Pase3
v96	y17	y51	y55		9.96e-06	/molecules/s	Sos + ppERK ->
v97	y55		y17	y51	0.01	/s	-> Sos + ppERK
v98	y55		y56	y51	0.2	/s	-> iSos + ppERK
v99	y13	y51	y23		9.96e-06	/molecules/s	dEGFRp_GAP_Grb2_Sos + ppERK ->
v100	y23		y13	y51	0.01	/s	-> dEGFRp_GAP_Grb2_Sos + ppERK
v101	y23		y57	y51	0.2	/s	-> dEGFRp_GAP_Grb2_iSos + ppERK
v102	y14	y51	y24		9.96e-06	/molecules/s	dEGFRp_GAP_pShc_Grb2_Sos + ppERK ->
v103	y24		y14	y51	0.01	/s	-> dEGFRp_GAP_pShc_Grb2_Sos + ppERK
v104	y24		y58	y51	0.2	/s	-> dEGFRp_GAP_pShc_Grb2_iSos + ppERK
Autoregulatory control of ERK translocation between nucleus and cytoplasm via NPC
Reaction number	Substrate1	Substrate2	Product1	Product2	Kinetic parameter	Unit	Reaction	Reference
v105	y47	y62	y63		6.37e-06	/molecules/s	NPC + ERK ->
v106	y49	y62	y64		0.000637	/molecules/s	NPC + pERK ->
v107	y51	y62	y65		0.000637	/molecules/s	NPC + ppERK ->
v108	y59	y62	y63		6.37e-06	/molecules/s	NPC + nERK ->
v109	y63		y47	y62	1	/s	-> NPC + ERK
v110	y64		y49	y62	0.01	/s	-> NPC + pERK
v111	y65		y51	y62	0.01	/s	-> NPC + ppERK
v112	y63		y59	y62	0.166667	/s	-> NPC + nERK
v113	y64		y60	y62	0.05	/s	-> NPC + npERK
v114	y65		y61	y62	0.05	/s	-> NPC + nppERK
v115	y47	y66	y67		6.37e-06	/molecules/s	pNPC + ERK ->
v116	y49	y66	y68		0.000637	/molecules/s	pNPC + pERK ->
v117	y51	y66	y69		0.000637	/molecules/s	pNPC + ppERK ->
v118	y59	y66	y67		6.37e-06	/molecules/s	pNPC + nERK ->
v119	y67		y47	y66	1	/s	-> pNPC + ERK
v120	y68		y49	y66	0.01	/s	-> pNPC + pERK
v121	y69		y51	y66	0.01	/s	-> pNPC + ppERK
v122	y67		y59	y66	0.166667	/s	-> pNPC + nERK
v123	y68		y60	y66	0.05	/s	-> pNPC + npERK
v124	y69		y61	y66	0.05	/s	-> pNPC + nppERK
v125	y47	y70	y71		6.37e-06	/molecules/s	ppNPC + ERK ->
v126	y49	y70	y72		6.37e-06	/molecules/s	ppNPC + pERK ->
v127	y51	y70	y73		6.37e-06	/molecules/s	ppNPC + ppERK ->
v128	y59	y70	y71		6.37e-06	/molecules/s	ppNPC + nERK ->
v129	y60	y70	y72		6.37e-06	/molecules/s	ppNPC + npERK ->
v130	y61	y70	y73		6.37e-06	/molecules/s	ppNPC + nppERK ->
v131	y71		y47	y70	1	/s	-> ppNPC + ERK
v132	y72		y49	y70	1	/s	-> ppNPC + pERK
v133	y73		y51	y70	1	/s	-> ppNPC + ppERK
v134	y71		y59	y70	0.166667	/s	-> ppNPC + nERK
v135	y72		y60	y70	0.166667	/s	-> ppNPC + npERK
v136	y73		y61	y70	0.166667	/s	-> ppNPC + nppERK
v137	y62	y61	y74		0.000637	/molecules/s	NPC + nppERK ->
v138	y74		y66	y61	0.1	/s	-> pNPC + nppERK
v139	y74		y62	y61	0.005	/s	-> pNPC + nppERK
v140	y66	y61	y75		0.001274	/molecules/s	pNPC + nppERK ->
v141	y75		y66	y61	0.005	/s	-> nppERK + pNPC
v142	y75		y70	y61	1	/s	-> nppERK + ppNPC
v143	y70		y66		0.0001	/s	ppNPC -> pNPC
v144	y66		y62		0.0001	/s	pNPC -> NPC
Dephosphorylation of ERK at nucleus
Reaction number	Substrate1	Substrate2	Product1	Product2	Kinetic parameter	Unit	Reaction	Reference
v145	y61	y76	y77		6.76e-07	/molecules/s	nppERK + nPase3 ->
v146	y77		y61	y76	0.24	/s	-> nppERK + nPase3
v147	y77		y60	y76	5.904	/s	-> npERK + nPase3
v148	y60	y76	y78		6.76e-07	/molecules/s	npERK + nPase3 ->
v149	y78		y60	y76	0.2	/s	-> npERK + nPase3
v150	y78		y59	y76	5.904	/s	-> nERK + nPase3
Reference
[1] Hibino K, Shibata T, Yanagida T, Sako Y. (2009) Biophys J, 97[5]:1277–87.
