# Supplementary material for: Modeling Cellular Noise Underlying Heterogeneous Cell Responses in the Epidermal Growth Factor Signaling Pathway
Source: PLoS Comput Biol. 2016 Nov 30;12(11):e1005222. doi: 10.1371/journal.pcbi.1005222 (PMC5130170; doi:10.1371/journal.pcbi.1005222)
Supplement: S3 Table — (XLSX) [file pcbi.1005222.s010.xlsx]

## Sheet: Table S3
Symbol	Equation
y1	-v1+v2
y2	v1-v2-v3-v3+v4+v4
y3	v3-v4-v5+v6
y4	v5-v6-v7+v8-v49+v50
y5	-v7+v8
y6	-v9+v10+v31
y7	-v13+v14-v15+v16-v32+v33
y8	v7-v8-v9+v10-v13+v14-v21+v22-v23+v24-v25+v26-v27+v28-v38
y9	v9-v10-v11+v12-v41
y10	v11-v12-v15+v16+v21-v22-v29+v30-v42
y11	v13-v14-v17+v18-v39
y12	v15-v16-v19+v20+v23-v24-v43
y13	v17-v18+v27-v28-v40-v51+v52+v53-v57+v58+v59-v99+v100
y14	v19-v20+v25-v26+v29-v30-v44-v54+v55+v56-v60+v61+v62-v102+v103
y15	-v21+v22-v31-v32+v33-v36+v37
y16	-v23+v24+v32-v33-v34+v35
y17	-v17+v18-v19+v20-v34+v35-v96+v97
y18	-v25+v26+v34-v35+v36-v37
y19	-v27+v28-v29+v30-v36+v37
y20	-v45-v45+v46+v46
y21	v45-v46-v47+v48
y22	v47-v48+v49-v50
y23	v99-v100-v101
y24	v102-v103-v104
y25	v51-v52-v53
y26	v54-v55-v56
y27	v57-v58-v59
y28	v60-v61-v62
y29	-v51+v52-v54+v55+v59+v62-v63+v64
y30	-v57+v58-v60+v61+v68
y31	v53+v56-v65+v66
y32	-v63+v64-v65+v66+v71
y33	v63-v64
y34	v65-v66-v67
y35	v67-v68
y36	v68-v69+v70-v72+v73+v74-v75+v76+v77
y37	-v69+v70+v71
y38	v69-v70-v71
y39	-v72+v73+v83
y40	v72-v73-v74
y41	v74-v75+v76+v80-v81+v82
y42	v75-v76-v77
y43	v77-v78+v79-v84+v85+v86-v87+v88+v89
y44	-v78+v79+v80-v81+v82+v83
y45	v78-v79-v80
y46	v81-v82-v83
y47	-v84+v85+v95-v105+v109-v115+v119-v125+v131
y48	v84-v85-v86
y49	v86-v87+v88+v92-v93+v94-v106+v110-v116+v120-v126+v132
y50	v87-v88-v89
y51	v89-v90+v91-v96+v97+v98-v99+v100+v101-v102+v103+v104-v107+v111-v117+v121-v127+v133
y52	-v90+v91+v92-v93+v94+v95
y53	v90-v91-v92
y54	v93-v94-v95
y55	v96-v97-v98
y56	v98
y57	v101
y58	v104
y59	-v108+v112-v118+v122-v128+v134+v150
y60	v113+v123-v129+v135+v147-v148+v149
y61	v114+v124-v130+v136-v137+v138+v139-v140+v141+v142-v145+v146
y62	-v105-v106-v107-v108+v109+v110+v111+v112+v113+v114-v137+v139+v144
y63	v105+v108-v109-v112
y64	v106-v110-v113
y65	v107-v111-v114
y66	-v115-v116-v117-v118+v119+v120+v121+v122+v123+v124+v138-v140+v141+v143-v144
y67	v115+v118-v119-v122
y68	v116-v120-v123
y69	v117-v121-v124
y70	-v125-v126-v127-v128-v129-v130+v131+v132+v133+v134+v135+v136+v142-v143
y71	v125+v128-v131-v134
y72	v126+v129-v132-v135
y73	v127+v130-v133-v136
y74	v137-v138-v139
y75	v140-v141-v142
y76	-v145+v146+v147-v148+v149+v150
y77	v145-v146-v147
y78	v148-v149-v150
