# Supplementary material for: Modeling Cellular Noise Underlying Heterogeneous Cell Responses in the Epidermal Growth Factor Signaling Pathway
Source: PLoS Comput Biol. 2016 Nov 30;12(11):e1005222. doi: 10.1371/journal.pcbi.1005222 (PMC5130170; doi:10.1371/journal.pcbi.1005222)
Supplement: S4 Table — (XLSX) [file pcbi.1005222.s011.xlsx]

## Sheet: Table S4
Table S4 Nuclear import/export rates of ERK
		Through NPC or pNPC				Through ppNPC
	ERK	pERK	ppERK		ERK	pERK	ppERK
Import rate (/s)	0.166667	0.05	0.05		0.166667	0.166667	0.166667
Reaction number	v112 v122	v113 v123	v114 v124		v134	v135	v136
Export rate (/s)	1	0	0		1	1	1
Reaction number	v109 v119	---	---		v131	v132	v133
Ratio of Export/Import	Export > Import	Import > Export	Import > Export		Export > Import	Export > Import	Export > Import
