# Supplementary material for: Modeling Cellular Noise Underlying Heterogeneous Cell Responses in the Epidermal Growth Factor Signaling Pathway
Source: PLoS Comput Biol. 2016 Nov 30;12(11):e1005222. doi: 10.1371/journal.pcbi.1005222 (PMC5130170; doi:10.1371/journal.pcbi.1005222)
Supplement: S5 Table — (XLSX) [file pcbi.1005222.s012.xlsx]

## Sheet: Table S5
CV of protein variability	Mean	Standard deviation	CV
0	1	0.0032	0.0032
5	1	0.0032	0.0032
10	1	0.0032	0.0032
15	1	0.0032	0.0032
20	1	0.0033	0.0033
25	1	0.0033	0.0033
30	1	0.0034	0.0034
35	1	0.0035	0.0035
40	1	0.0036	0.0036
45	1	0.0038	0.0038
50	1	0.0038	0.0038
